# Supplementary material for: Isolation, identification and antibacterial activity of endophytes from the seeds of Panax japonicus
Source: PLoS One. 2025 Oct 9;20(10):e0330436. doi: 10.1371/journal.pone.0330436 (PMC12510572; doi:10.1371/journal.pone.0330436)
Supplement: S2 File — (XLSX) [file pone.0330436.s002.xlsx]

## Sheet: Table1-3
				Table 1 Results of the orthogonal test of seed disinfection of P. japonicus.
	Deal with	factor			Contamination rate
		75% alcohol (s)	HgCl2	Time (min)	Number of inoculations	Contamination		Contamination rate (%)
			(%)
	1	30	0.1	3	30	10	33.33
	2	30	0.5	6	30	2	6.67
	3	30	1	9	30	1	3.33
	4	60	0.1	6	30	18	60
	5	60	0.5	9	30	4	13.33
	6	60	1	3	30	6	20
	7	90	0.1	9	30	7	23.33
	8	90	0.5	3	30	14	46.67
	9	90	1	6	30	4	13.33
	Between-Subjects Factor				Tests of Between-Subjects Effects
			N		Dependent variable: d
	a	30	3		source	Type III Sum of Squares	df (Degrees of Freedom)	Mean Square	F	Significance
		60	3		Corrected Model	2177.956a	6	362.993	1.054	0.562
		90	3		Intercept	5377.29	1	5377.29	15.609	0.058
	b	0.1	3		a	466.667	2	233.333	0.677	0.596
		0.5	3		b	1088.84	2	544.422	1.58	0.388
		1	3		c	622.444	2	311.222	0.903	0.525
	c	3	3		Error	688.978	2	344.489
		6	3		Total	8244.22	9
		9	3		Corrected Total	2866.93	8
					a R 方 = .760（Adjusted R Squared = .039）
	Item	75% alcohol (s)	HgCl2 (%)	Time (min)
	K1	43.33	116.67	100
	K2	93.33	66.67	80
	K3	83.33	36.67	40
	k1	14.44	38.89	33.33
	k2	31.11	22.22	26.67
	k3	27.78	12.22	13.33
	R	16.67	26.67	20
	Order of priority	HgCl2 (%) > time (min) > 75% alcohol

## Sheet: Table6
										Table 6 Inhibitory activity of endophytic fungi from the seeds of P. japonicus against three pathogenic bacteria
Strain number	Escherichia coli (E. coli)									Staphylococcus aureus			Bacillus subtilis
	Diameter of inhibition circle/ mm
Sample	1.1	1.2	1.3	2.1	2.2	2.3	3.1	3.2	3.3	1	2	3	1.1	1.2	1.3	2.1	2.2	2.3	3.1	3.2	3.3
PjZ1	0	0	0	0	0	0	0	0	0	0	0	0	0	0	0	0	0	0	0	0	0
PjZ2	0	0	0	0	0	0	0	0	0	0	0	0	0	0	0	0	0	0	0	0	0
PjZ3	0	0	0	0	0	0	0	0	0	0	0	0	22.8	24.1	23.5	25.2	22.3	23.9	24.6	23.1	22.27
PjZ4	12.1	9.5	10.3	8.8	11.2	10.7	9.9	10.5	11.32	0	0	0	14.2	13.5	12.8	15.1	13.9	12.7	13.8	14.1	13.11
PjZ5	0	0	0	0	0	0	0	0	0	0	0	0	17	16.6	16.2	17.8	16.4	15.8	17.5	16.9	17
PjZ6	0	0	0	0	0	0	0	0	0	0	0	0	0	0	0	0	0	0	0	0	0
PjZ7	0	0	0	0	0	0	0	0	0	0	0	0	18.5	17.8	17.2	18.1	18.3	17.6	17.9	18	18.33

## Sheet: Table7
				Table 7 Inhibitory activity of endophytic fungal metabolites from the seeds of P. japonicus
Strain number	Escherichia coli (E. coli)			Staphylococcus aureus			Bacillus subtilis
	Diameter of inhibition circle/ mm
PjZ1	0	0	0	0	0	0	0	0	0
PjZ2	0	0	0	0	0	0	0	0	0
PjZ3	0	0	0	0	0	0	0	0	0
PjZ4	0	0	0	0	0	0	0	0	0
PjZ5	0	0	0	0	0	0	0	0	0
PjZ6	0	0	0	0	0	0	0	0	0
PjZ7	0	0	0	0	0	0	0	0	0

## Sheet: Table8
				Table 8 Inhibitory activity of endophytic bacteria metabolites from the seeds of Panax japonicus
Strain number	Escherichia coli (E. coli)			Staphylococcus aureus			Bacillus subtilis
	Diameter of inhibition circle/ mm
PjX1	0	0	0	0	0	0	0	0	0
PjX2	0	0	0	0	0	0	0	0	0
PjX3	0	0	0	0	0	0	0	0	0
			;
